# Supplementary material for: The Microbiome of an Outpatient Sports Medicine Clinic During a Global Pandemic: Effects of Implementation of a Microbiome-Specific Cleaning Program
Source: Microorganisms. 2025 Mar 25;13(4):737. doi: 10.3390/microorganisms13040737 (PMC12029496; doi:10.3390/microorganisms13040737)
Supplement: Supplementary file 1 [file microorganisms-13-00737-s001.zip]

Archive with 1 entries (1 files):
- microorganisms-3501210-supplementary.pdf
